# Supplementary material for: The Breast Impact Monitoring System: A Portable and Wearable Platform to Support Injury Prevention in Female Athletes
Source: Sensors (Basel). 2025 Oct 26;25(21):6585. doi: 10.3390/s25216585 (PMC12608773; doi:10.3390/s25216585)
Supplement: Supplementary file 1 [file sensors-25-06585-s001.zip]

Archive with 2 entries (2 files):
- VideoS1_OverTheBall_Receiver.mp4
- VideoS2_UnderTheBall_Receiver.mp4
